# Supplementary material for: Two new species of Brueelia Kéler, 1936 (Ischnocera, Philopteridae) parasitic on Neotropical trogons (Aves, Trogoniformes)
Source: Zookeys. 2011 Sep 9;(128):1–13. doi: 10.3897/zookeys.128.1583 (PMC3175137; doi:10.3897/zookeys.128.1583)
Supplement: XML Treatment for Brueelia sueta [file zookeys.128.1583-treatment1.xml]

<!DOCTYPE tp:taxon-treatment
  PUBLIC "-//TaxonX//DTD Taxonomic Treatment Publishing DTD v0 20100105//EN" "tax-treatment-NSO.dtd">
<tp:taxon-treatment xmlns:tp="http://www.plazi.org/taxpub"><tp:treatment-meta><mixed-citation publication-type="journal"><person-group><name><surname>Valim</surname><given-names>Michel P.</given-names></name><name><surname>Weckstein</surname><given-names>Jason D.</given-names></name></person-group><article-title>Two new species of <italic>Brueelia</italic> Kéler, 1936  (Ischnocera, Philopteridae) parasitic on
Neotropical trogons (Aves, Trogoniformes)</article-title><source>Zookeys</source><day>9</day><month>9</month><year>2011</year><volume>2011</volume><issue>128</issue><fpage>1</fpage><lpage>13</lpage><pub-id pub-id-type="doi">10.3897/zookeys.128.1583</pub-id></mixed-citation></tp:treatment-meta><tp:nomenclature><tp:taxon-name>
                            <tp:taxon-name-part taxon-name-part-type="genus">Brueelia</tp:taxon-name-part>
                            <tp:taxon-name-part taxon-name-part-type="species">sueta</tp:taxon-name-part>
                        <object-id xmlns:xlink="http://www.w3.org/1999/xlink" xlink:type="simple">urn:lsid:zoobank.org:act:476AC361-B912-4BDC-8373-483E37D76E49</object-id>
                        <object-id xmlns:xlink="http://www.w3.org/1999/xlink" xlink:type="simple">http://species-id.net/wiki/Brueelia_sueta</object-id>
                        </tp:taxon-name><tp:taxon-authority>Valim &amp; Weckstein</tp:taxon-authority><tp:taxon-status xmlns:xlink="http://www.w3.org/1999/xlink" xlink:type="simple">sp. n.</tp:taxon-status><xref ref-type="fig" rid="F1">Figs 1–6</xref><xref ref-type="fig" rid="F3">13–14</xref></tp:nomenclature><tp:treatment-sec sec-type="Type host"><title>Type host:</title><p><italic><tp:taxon-name>Pharomachrus pavoninus</tp:taxon-name></italic> (Spix, 1824) – Pavonine Quetzal</p></tp:treatment-sec><tp:treatment-sec sec-type="Diagnosis"><title>Diagnosis.</title><p>This species is unique in the thickness of the temporal carina (<xref ref-type="fig" rid="F1">Fig. 3</xref>) and by the shape of the anterior ventral plate (<xref ref-type="fig" rid="F3">Figs 13–14</xref>) in both sexes. It is morphologically close to <italic><tp:taxon-name>Brueelia insolita</tp:taxon-name></italic> due the absence of postspiracular setae on segment IV in females, but they differ significantly in characters such as shape of the vulvar margin (with a notch in <italic><tp:taxon-name>Brueelia insolita</tp:taxon-name></italic>); number of setae on gonapophysis (six in <italic><tp:taxon-name>Brueelia insolita</tp:taxon-name></italic>), and more spiniform setae on vulvar margin. The males of both species can be distinguished by the shape of genitalia and the tendency to have two setae postspiracular accessories on tergites V–VIII (whilst <italic><tp:taxon-name>Brueelia insolita</tp:taxon-name></italic> has only one).</p></tp:treatment-sec><tp:treatment-sec sec-type="Male"><title>Male.</title><p>Habitus as in <xref ref-type="fig" rid="F1">fig. 1</xref>. Body pigmentation uniform, all plates barely yellowish slightly more pigmented on some details of the pleural areas. Head oval shaped, as long <!--PageBreak--><!--PageBreak-->as wide. Small hyaline margin distinguishable; anterior dorsal head plate not completely surrounded by the dorsal preantennal suture. Preantennal margin slightly convex; marginal carina thickened with its inner margin sinuate, and completely pigmented (<xref ref-type="fig" rid="F3">Figs 13–14</xref>). Tracks of cybarial muscles practically indistinct. Frontoclypeal suture with its nodal area well defined. Tracks of insertion of the mandibular adductor muscles well marked. Gular plate well pigmented with a broad rhombic silhouette. Temples forming an acute angle at level of the marginal temporal setae 3; temporal carina pigmented and thick, with its inner margin deeply sinuate (<xref ref-type="fig" rid="F1">Fig. 3</xref>); eye imbedded within thickened carina making its distinction on margin of the head difficult (<xref ref-type="fig" rid="F1">Fig. 3</xref>). Pterothorax with 5–7 marginal setae on each side; pterothoracic apodeme well developed, not reaching the lateral margin of the pterothorax. Mesosternal and metasternal plates not fused, both slightly longer than wide, only the metasternal plate bearing two long setae. Abdomen with tergites II–VIII lightly and uniformly pigmented. Tergal chaetotaxy: postspiracular long on IV–VIII; two small accessory setae on V–VIII (atypical specimens with only one seta in one side); and one sutural seta on II–VIII. Tergite IX+X (from the lateral to meson) with one short, one long and six (rarely seven) short setae. Paratergal chaetotaxy: II–III 0; IV–V 1; VI–VII 2; VIII 4. Sternal plates II–VI yellowish, typically with one pair of setae on each, subgenital plate uniformly pigmented. Genitalia (<xref ref-type="fig" rid="F1">Fig. 4</xref>): basal plate wide, with sub-parallel lateral borders; straight and broad subtriangular paramera, with rhombic tips (<xref ref-type="fig" rid="F1">Fig. 4</xref>); lateral sclerites of the endomeral complex long (2/3 of the paramera length) subtriangular with their posterior edge smooth, bearing 2 sensillae each.</p><p><italic>Body measurements</italic> (n = 4): HL, 0.33–0.35; PAW, 0.27–0.28; TW, 0.35–0.36; PL, 0.13–0.14; PW, 0.24–0.25; PTL, 0.15–0.16; PTW, 0.34–0.35; AL, 0.71–0.80; AW 0.48–0.52; GL, 0.23; and TL, 1.25–1.35.</p></tp:treatment-sec><tp:treatment-sec sec-type="Female"><title>Female.</title><p>Habitus as in <xref ref-type="fig" rid="F1">figure 2</xref>. Pigmentation of the head, thorax and abdomen much as for male, differing in body size, terminalia and tergal chaetotaxy (one long postspiracular seta on V–VIII). Pterothorax with 4–6 marginal setae on each side. Tergites II–VIII divided medially, IX+X entire and uniformly pigmented. Subgenital plate uniformly pigmented, lacking posterior notch, with 3–5 small setae each side (<xref ref-type="fig" rid="F1">Fig. 5</xref>). Gonapophysis commonly with 4 setae (<xref ref-type="fig" rid="F1">Figs 6</xref>). Vulva with 4–5 short and spiniform setae, and 3–6 (rarely 2) long and thin setae on each side (<xref ref-type="fig" rid="F1">Fig. 5</xref>).</p><p><italic>Body measurements</italic> (n = 4): HL, 0.37–0.38; PAW, 0.30–0.31; TW, 0.38–0.39; PL, 0.13–0.16; PW, 0.26–0.27; PTL, 0.14–0.16; PTW, 0.37–0.38; AL, 0.94–1.10; AW 0.50–0.59; and TL, 1.52–1.67.</p><fig id="F1" position="float" orientation="portrait"><label>Figures 1–6.</label><caption><p><italic><tp:taxon-name>Brueelia sueta</tp:taxon-name></italic> sp. n.: male, dorso-ventral views (<bold>1</bold>); female, dorso-ventral views (<bold>2</bold>); temporal carina (<bold>3</bold>); male genitalia (<bold>4</bold>); female vulvar margin (<bold>5</bold>); female gonapophysis (<bold>6</bold>).</p></caption><graphic xmlns:xlink="http://www.w3.org/1999/xlink" xlink:href="ZooKeys-128-001-g001.jpg" position="float" orientation="portrait" xlink:type="simple"/></fig></tp:treatment-sec><tp:treatment-sec sec-type="Type material"><title>Type material.</title><p>Male holotype, ex <italic><tp:taxon-name>Pharomachrus pavoninus</tp:taxon-name></italic>, JAP766 MPEG 62493; BRAZIL: Amazonas, Maraã, Lago Cumapi (<named-content xmlns:xlink="http://www.w3.org/1999/xlink" content-type="dwc:verbatimCoordinates" xlink:type="simple">01°43'48.6"S; 65°52'45.5"W</named-content> ), 31.VII.2007, J.D. Weckstein col., at MZUSP. Paratypes: 3 males and 4 females (one female DNA voucher Brsp.Phpa.1.4.2011.19), same data as holotype. 1 male and 1 female (DNA voucher) paratypes at FMNH.</p></tp:treatment-sec><tp:treatment-sec sec-type="Etymology"><title>Etymology.</title><p>The epithet derives from <italic>suetus</italic> (L.), which means: wont; accustomed; usual. It makes reference to the fact of the genus <italic><tp:taxon-name>Brueelia</tp:taxon-name></italic> is a common parasite on trogons, rather than <italic>insolitus</italic> (L., unusual) as believed by <xref ref-type="bibr" rid="B2">Cicchino (1983)</xref> who described one species of this louse genus from this host group<!--PageBreak-->.</p></tp:treatment-sec><tp:treatment-sec><!--Section generated to contain objects referenced in tp:taxon-treatment.--><fig id="F3" position="float" orientation="portrait"><label>Figures 13–16.</label><caption><p><italic><tp:taxon-name>Brueelia sueta</tp:taxon-name></italic> sp. n.: male preantenal region, dorso-ventral views (<bold>13</bold>); female preantenal region, dorso-ventral views (<bold>14</bold>); <italic><tp:taxon-name>Brueelia cicchinoi</tp:taxon-name></italic> sp. n.: male preantenal region, dorso-ventral views (<bold>15</bold>); female preantenal region, dorso-ventral views (<bold>16</bold>).</p></caption><graphic xmlns:xlink="http://www.w3.org/1999/xlink" xlink:href="ZooKeys-128-001-g003.jpg" position="float" orientation="portrait" xlink:type="simple"/></fig></tp:treatment-sec><ref-list><ref id="B2"><mixed-citation xmlns:xlink="http://www.w3.org/1999/xlink" xlink:type="simple"><!--PageBreak--><person-group><name name-style="western"><surname>Cicchino</surname><given-names>AC</given-names></name></person-group> (<year>1983</year>)<article-title> Especies nuevas o poco conocidas del género <italic>Brueelia</italic> Kéler, 1936 (Mallophaga: Philopteridae) parásitas de Passeriformes, Piciformes y Trogoniformes (Aves) Americanos.</article-title><source>Revista de la Sociedad Entomologica Argentina </source><volume>42</volume> (<issue>1–4</issue>):<fpage>283</fpage>-<lpage>303</lpage>.</mixed-citation></ref></ref-list></tp:taxon-treatment>
