# Supplementary material for: Two new species of Brueelia Kéler, 1936 (Ischnocera, Philopteridae) parasitic on Neotropical trogons (Aves, Trogoniformes)
Source: Zookeys. 2011 Sep 9;(128):1–13. doi: 10.3897/zookeys.128.1583 (PMC3175137; doi:10.3897/zookeys.128.1583)
Supplement: XML Treatment for Brueelia cicchinoi [file zookeys.128.1583-treatment2.xml]

<!DOCTYPE tp:taxon-treatment
  PUBLIC "-//TaxonX//DTD Taxonomic Treatment Publishing DTD v0 20100105//EN" "tax-treatment-NSO.dtd">
<tp:taxon-treatment xmlns:tp="http://www.plazi.org/taxpub"><tp:treatment-meta><mixed-citation publication-type="journal"><person-group><name><surname>Valim</surname><given-names>Michel P.</given-names></name><name><surname>Weckstein</surname><given-names>Jason D.</given-names></name></person-group><article-title>Two new species of <italic>Brueelia</italic> Kéler, 1936  (Ischnocera, Philopteridae) parasitic on
Neotropical trogons (Aves, Trogoniformes)</article-title><source>Zookeys</source><day>9</day><month>9</month><year>2011</year><volume>2011</volume><issue>128</issue><fpage>1</fpage><lpage>13</lpage><pub-id pub-id-type="doi">10.3897/zookeys.128.1583</pub-id></mixed-citation></tp:treatment-meta><tp:nomenclature><tp:taxon-name>
                            <tp:taxon-name-part taxon-name-part-type="genus">Brueelia</tp:taxon-name-part>
                            <tp:taxon-name-part taxon-name-part-type="species">cicchinoi</tp:taxon-name-part>
                        <object-id xmlns:xlink="http://www.w3.org/1999/xlink" xlink:type="simple">urn:lsid:zoobank.org:act:5EF8725E-FAE3-4B43-B4F0-2EC82E090B62</object-id>
                        <object-id xmlns:xlink="http://www.w3.org/1999/xlink" xlink:type="simple">http://species-id.net/wiki/Brueelia_cicchinoi</object-id>
                        </tp:taxon-name><tp:taxon-authority>Valim &amp; Weckstein</tp:taxon-authority><tp:taxon-status xmlns:xlink="http://www.w3.org/1999/xlink" xlink:type="simple">sp. n.</tp:taxon-status><xref ref-type="fig" rid="F2">Figs 7–12</xref><xref ref-type="fig" rid="F3">15–16</xref></tp:nomenclature><tp:treatment-sec sec-type="Type host"><title>Type host:</title><p><italic><tp:taxon-name>Trogon viridis</tp:taxon-name></italic> Linnaeus, 1766 – White-tailed Trogon</p></tp:treatment-sec><tp:treatment-sec sec-type="Diagnosis"><title>Diagnosis.</title><p>The shape of the anterior ventral plate is unique in this species (<xref ref-type="fig" rid="F3">Figs 15–16</xref>). It is morphologically close to <italic><tp:taxon-name>Brueelia insolita</tp:taxon-name></italic> by the thickness of the temporal carina and by the presence of setae on the mesosternal plate; but they can be distinguished by the shape of the anterior ventral plate. The males of this species can be distinguished by the distinct genital architecture and by the presence of two long setae on tergite IX+X (only one in <italic><tp:taxon-name>Brueelia insolita</tp:taxon-name></italic> and <italic><tp:taxon-name>Brueelia sueta</tp:taxon-name></italic> sp. n.). In females, the presence of postspiracular setae on segment IV; the chaetotaxy of vulvar margin; and lacking of the notch on vulvar margin are the most distinctive characters. This species can be promptly distinguished from the <italic><tp:taxon-name>Brueelia sueta</tp:taxon-name></italic> sp. n. by the thickness of the temporal carina, genitalia and tergal chaetotaxy in males; and by the presence of postspiracular setae on tergite IV and vulvar chaetotaxy in females.</p></tp:treatment-sec><tp:treatment-sec sec-type="Male"><title>Male.</title><p>Habitus as in <xref ref-type="fig" rid="F2">fig. 7</xref>. Body pigmentation uniform, all plates barely yellowish in color. Head oval shaped, slightly longer than wide. Hyaline margin indistinguishable; anterior dorsal head plate not completely surrounded by the dorsal preantennal suture. Preantennal margin slightly convex; marginal carina thickened with its inner margin sinuate (<xref ref-type="fig" rid="F3">Figs 15–16</xref>). Tracks of cybarial muscles practically indistinct. Frontoclypeal suture with its nodal area well defined. Tracks of insertion of the mandibular adductor muscles faintly marked. Gular plate well pigmented with a broad rhombic silhouette. Temples more rounded; temporal carina pigmented and thinner, with its inner margin only superficially sinuate (<xref ref-type="fig" rid="F2">Fig. 9</xref>); eye distinct from the temporal carina (<xref ref-type="fig" rid="F2">Fig. 9</xref>). Pterothorax with 5–6 marginal setae on each side; pterothoracic apodeme well developed, not reaching the lateral margin of the pterothorax. Mesosternal and metasternal plates not fused, both slightly longer than wide and bearing two long setae each. Abdomen with tergites II–VIII lightly and uniformly pigmented. Tergal chaetotaxy: postspiracular long on IV–VIII; one small accessory setae on V–VIII (atypical specimens lack this seta on one side); and one sutural seta on II–VIII. Tergite IX+X (from the lateral to meson) with one short, one long, three short, one long, and one short setae. Paratergal chaetotaxy: II–III 0; IV–V 1; VI–VII 2; VIII 3. Sternal plates II–VI yellowish, typically with one pair of setae on each, subgenital plate uniformly pigmented. Genitalia (<xref ref-type="fig" rid="F2">Fig. 10</xref>): basal plate wide, with concavity on lateral borders; straight and broad subtriangular paramera, with pointed tips (<xref ref-type="fig" rid="F2">Fig. 10</xref>); lateral sclerites of the endomeral complex short (1/3 of the paramera length) and subtriangular with their posterior edge smooth, bearing 2 sensillae each.</p><p><italic>Body measurements</italic> (n = 5), ex <italic><tp:taxon-name>Trogon viridis</tp:taxon-name></italic>: HL, 0.30–0.31; PAW, 0.23–0.24; TW, 0.28–0.30; PL, 0.11–0.14; PW, 0.20; PTL, 0.12–0.16; PTW, 0.27–0.28; AL, 0.77–0.87; AW 0.37–0.42; GL, 0.19–0.21; and TL, 1.27–1.38.</p><p><!--PageBreak--><!--PageBreak--><italic>Body measurements</italic> (n = 3), ex <italic><tp:taxon-name>Trogon massena</tp:taxon-name></italic>: HL, 0.31–0.33; PAW, 0.24–0.25; TW, 0.29–0.30; PL, 0.12–0.13; PW, 0.20–0.21; PTL, 0.13; PTW, 0.29–0.31; AL, 0.83–0.93; AW 0.39–0.47; GL, 0.20–0.21; and TL, 1.34–1.48.</p><p><italic>Body measurements</italic> (n = 1), ex <italic><tp:taxon-name>Trogon melanocephalus</tp:taxon-name></italic>: HL, 0.33; PAW, 0.26; TW, 0.31; PL, 0.13; PW, 0.21; PTL, 0.14; PTW, 0.32; AL, 0.91; AW 0.50; GL, 0.19; and TL, 1.46.</p><p><italic>Body measurements</italic> (n = 2), ex <italic><tp:taxon-name>Trogon collaris</tp:taxon-name></italic>: HL, 0.30–0.31; PAW, 0.23–0.24; TW, 0.29–0.30; PL, 0.11–0.13; PW, 0.19–0.21; PTL, 0.15; PTW, 0.28–0.30; AL, 0.83–0.84; AW 0.39–0.43; GL, 0.18–0.20; and TL, 1.37–1.38.</p></tp:treatment-sec><tp:treatment-sec sec-type="Female"><title>Female.</title><p>Habitus as in <xref ref-type="fig" rid="F2">figure 8</xref>. Pigmentation of the head, thorax and abdomen much as for male, differing in body size, terminalia and tergal chaetotaxy. Pterothorax with 5–6 marginal setae on each side. Tergites II–VIII divided medially, IX+X entire and uniformly pigmented. Subgenital plate uniformly pigmented, lacking posterior notch, with 3–4 small setae each side (<xref ref-type="fig" rid="F2">Fig. 11</xref>). Gonapophysis commonly with 3 setae (<xref ref-type="fig" rid="F2">Figs 12</xref>). Vulva with 2–3 short and spiniform setae and 2–3 long and thin setae on each side (<xref ref-type="fig" rid="F2">Fig. 11</xref>).</p><p><italic>Body measurements</italic> (n = 3), ex <italic><tp:taxon-name>Trogon viridis</tp:taxon-name></italic>: HL, 0.32–0.33; PAW, 0.26; TW, 0.32; PL, 0.12–0.13; PW, 0.21–0.22; PTL, 0.13–0.15; PTW, 0.30–0.31; AL, 0.98–1.07; AW 0.44–0.46; and TL, 1.53–1.61.</p><p><italic>Body measurements</italic> (n = 2), ex <italic><tp:taxon-name>Trogon melanurus</tp:taxon-name></italic>: HL, 0.34–0.36; PAW, 0.26–0.27; TW, 0.33–0.34; PL, 0.15–0.16; PW, 0.23; PTL, 0.15; PTW, 0.33; AL, 0.98–1.05; AW 0.46–0.47; and TL, 1.56–1.60.</p><p><italic>Body measurements</italic> (n = 3), ex <italic><tp:taxon-name>Trogon massena</tp:taxon-name></italic>: HL, 0.34; PAW, 0.26–0.28; TW, 0.32–0.33; PL, 0.13; PW, 0.21–0.23; PTL, 0.15–0.16; PTW, 0.32–0.33; AL, 1.01–1.10; AW 0.46–0.47; and TL, 1.59–1.69.</p><p><italic>Body measurements</italic> (n = 1), ex <italic><tp:taxon-name>Trogon melanocephalus</tp:taxon-name></italic>: HL, 0.35; PAW, 0.27; TW, 0.33; PL, 0.14; PW, 0.22; PTL, 0.14; PTW, 0.34; AL, 1.09; AW 0.49; and TL, 1.68.</p><p><italic>Body measurements</italic> (n = 3), ex <italic><tp:taxon-name>Trogon collaris</tp:taxon-name></italic>: HL, 0.33–0.34; PAW, 0.26–0.27; TW, 0.32–0.33; PL, 0.13; PW, 0.20–0.22; PTL, 0.14–0.17; PTW, 0.32–0.33; AL, 1.01–1.08; AW 0.48–0.54; and TL, 1.58–1.66.</p></tp:treatment-sec><tp:treatment-sec sec-type="Type material"><title>Type material.</title><p>Male holotype, ex <italic><tp:taxon-name>Trogon viridis</tp:taxon-name></italic>, JAP765 FMNH 456563; BRAZIL: Amazonas, Maraã, Lago Cumapi (<named-content xmlns:xlink="http://www.w3.org/1999/xlink" content-type="dwc:verbatimCoordinates" xlink:type="simple">01°43'48.6"S; 65°52'45.5"W</named-content> ), 31.VII.2007, J.D. Weckstein col., at MZUSP. Paratypes: 4 males and 3 females (one female DNA voucher Brsp.Trvi.1.4.2011.20), same data as holotype. 2 males and 1 female (DNA voucher) paratypes at FMNH.</p><fig id="F2" position="float" orientation="portrait"><label>Figures 7–12.</label><caption><p><italic><tp:taxon-name>Brueelia cicchinoi</tp:taxon-name></italic> sp. n.: male, dorso-ventral views (<bold>7</bold>); female, dorso-ventral views (<bold>8</bold>); temporal carina (<bold>9</bold>); male genitalia (<bold>10</bold>); female vulvar margin (<bold>11</bold>); female gonapophysis (<bold>12</bold>).</p></caption><graphic xmlns:xlink="http://www.w3.org/1999/xlink" xlink:href="ZooKeys-128-001-g002.jpg" position="float" orientation="portrait" xlink:type="simple"/></fig><fig id="F3" position="float" orientation="portrait"><label>Figures 13–16.</label><caption><p><italic><tp:taxon-name>Brueelia sueta</tp:taxon-name></italic> sp. n.: male preantenal region, dorso-ventral views (<bold>13</bold>); female preantenal region, dorso-ventral views (<bold>14</bold>); <italic><tp:taxon-name>Brueelia cicchinoi</tp:taxon-name></italic> sp. n.: male preantenal region, dorso-ventral views (<bold>15</bold>); female preantenal region, dorso-ventral views (<bold>16</bold>).</p></caption><graphic xmlns:xlink="http://www.w3.org/1999/xlink" xlink:href="ZooKeys-128-001-g003.jpg" position="float" orientation="portrait" xlink:type="simple"/></fig></tp:treatment-sec><tp:treatment-sec sec-type="Other specimens studied not regarded as types"><title>Other specimens studied not regarded as types.</title><p>1 male and 1 female (female DNA voucher Brsp.Phpa.4.4.2011.16), ex <italic><tp:taxon-name>Pharomachrus pavoninus</tp:taxon-name></italic>, JAP315 MPEG 62491; BRAZIL: Amazonas, Japurá, Rio Mapari (<named-content xmlns:xlink="http://www.w3.org/1999/xlink" content-type="dwc:verbatimCoordinates" xlink:type="simple">02°02'31.5"S; 67°17'16.6"W</named-content> ), 17.VII.2007, J.D. Weckstein col., at FMNH; 2 females (one female DNA voucher Brsp.Trme.4.4.2011.13), ex <italic><tp:taxon-name>Trogon melanurus</tp:taxon-name></italic>, AMZ415 MPEG 59344; BRAZIL: Amazonas, Barcelos, Rio Aracá (<named-content xmlns:xlink="http://www.w3.org/1999/xlink" content-type="dwc:verbatimCoordinates" xlink:type="simple">0°25'12"S; 62°56'13"W</named-content> ), 4.XII.2005, C.C. Ribas col., at MZUSP; 4 males and 4 females (one pair of specimens DNA vouchers Trsp.Trmas.3.29.1999.4 and Trsp.Trmas.4.7.1999.9), ex <italic><tp:taxon-name>Trogon massena</tp:taxon-name></italic>; MÉXICO: Cam<!--PageBreak--><!--PageBreak-->peche, 24 km S Sivituc (<named-content xmlns:xlink="http://www.w3.org/1999/xlink" content-type="dwc:verbatimCoordinates" xlink:type="simple">18°14'N; 90°12'W</named-content> ), 6.III.1998, D.H. Clayton col., at PIPeR; 1 male and 2 females (one female DNA voucher Trsp.Trmel.5.4.1999.5); ex <italic><tp:taxon-name>Trogon melanocephalus</tp:taxon-name></italic>; MÉXICO: Campeche, 24 km S Sivituc (<named-content xmlns:xlink="http://www.w3.org/1999/xlink" content-type="dwc:verbatimCoordinates" xlink:type="simple">18°14'N; 90°12'W</named-content> ), 9.III.1998, D.H. Clayton col., at PIPeR; 2 males and 3 females (FMNH-INS 28922, 28923); ex <italic><tp:taxon-name>Trogon collaris</tp:taxon-name></italic>; PERU: Madre de Dios, Hacienda Amazonia, near Atalaya ridged, 330m above hacienda, 5.VIII.1985, D.H. Clayton col. (#85-076 and 85-077), at FMNH.</p></tp:treatment-sec><tp:treatment-sec sec-type="Etymology"><title>Etymology.</title><p>This species is named after Armando C. Cicchino (Universidad Nacional de Mar del Plata, Mar del Plata, Argentina) in recognition of his more than thirty years of contributions to the taxonomy and systematics of the genus <italic><tp:taxon-name>Brueelia</tp:taxon-name></italic> and chewing lice in general.</p></tp:treatment-sec><tp:treatment-sec sec-type="Remarks"><title>Remarks.</title><p>Although we described herein a new <italic><tp:taxon-name>Brueelia</tp:taxon-name></italic> species from <italic><tp:taxon-name>Pharomachrus pavoninus</tp:taxon-name></italic>, this same host species, from a different locality, also harbored <italic><tp:taxon-name>Brueelia cicchinoi</tp:taxon-name></italic> sp. n. Nevertheless, we are certain that this record of <italic><tp:taxon-name>Brueelia cicchinoi</tp:taxon-name></italic> on the host <italic><tp:taxon-name>Pharomachrus pavoninus</tp:taxon-name></italic> is a reliable host-parasite association because: (1) the pair of <italic><tp:taxon-name>Brueelia</tp:taxon-name></italic> specimens collected from <italic><tp:taxon-name>Pharomachrus pavoninus</tp:taxon-name></italic> are morphologically identical with those collected from <italic><tp:taxon-name>Trogon viridis</tp:taxon-name></italic>; (2) both individuals of <italic><tp:taxon-name>Pharomachrus pavoninus</tp:taxon-name></italic> were collected on different days and at different localities; (3) no <italic><tp:taxon-name>Trogon</tp:taxon-name></italic> spp. were deloused or collected on the day that JDW collected <italic><tp:taxon-name>Brueelia cicchinoi</tp:taxon-name></italic> sp. n. from <italic><tp:taxon-name>Pharomachrus pavoninus</tp:taxon-name></italic>; (4) specimens of <italic><tp:taxon-name>Brueelia cicchinoi</tp:taxon-name></italic> sp. n. collected from <italic><tp:taxon-name>Pharomachrus pavoninus</tp:taxon-name></italic> and <italic><tp:taxon-name>Trogon viridis</tp:taxon-name></italic> are genetically identical (see below); (5) our specimens are only 1 bp different and thus nearly genetically identical to <italic><tp:taxon-name>Brueelia</tp:taxon-name></italic> sp. collected from two other <italic><tp:taxon-name>Trogon</tp:taxon-name></italic> species (see below) collected in México. Lastly, although the type host of <italic><tp:taxon-name>Brueelia cicchinoi</tp:taxon-name></italic> sp. n., <italic><tp:taxon-name>Trogon viridis</tp:taxon-name></italic> MPEG 62484, was collected in the Amazonian Imerí area of endemism between the Rio Japurá and Rio Negro, we also found <italic><tp:taxon-name>Brueelia cicchinoi</tp:taxon-name></italic> sp. n. on <italic><tp:taxon-name>Trogon melanurus</tp:taxon-name></italic> MPEG 59344) from the Imerí area of endemism between the Rio Branco and the Rio Negro and on <italic><tp:taxon-name>Pharomachrus pavoninus</tp:taxon-name></italic> MPEG 62491 from the Napo area of endemism south of the Rio Japurá. Although we do not have a male specimen of <italic><tp:taxon-name>Brueelia cicchinoi</tp:taxon-name></italic> sp. n. from <italic><tp:taxon-name>Trogon melanurus</tp:taxon-name></italic> we are also certain of this host association because the two specimens studied from <italic><tp:taxon-name>Trogon melanurus</tp:taxon-name></italic> are morphologically and genetically indistinguishable from those collected from <italic><tp:taxon-name>Trogon viridis</tp:taxon-name></italic>. Thus, <italic><tp:taxon-name>Brueelia cicchinoi</tp:taxon-name></italic> sp. n. is apparently a relatively widespread trogon parasite found on at least six species of trogons: <italic><tp:taxon-name>Trogon viridis</tp:taxon-name></italic>, <italic><tp:taxon-name>Trogon melanurus</tp:taxon-name></italic>, <italic><tp:taxon-name>Trogon collaris</tp:taxon-name></italic>, <italic><tp:taxon-name>Trogon massena</tp:taxon-name></italic> (see below), <italic><tp:taxon-name>Trogon melanocephalus</tp:taxon-name></italic> (see below), and <italic><tp:taxon-name>Pharomachrus pavoninus</tp:taxon-name></italic>.</p></tp:treatment-sec></tp:taxon-treatment>
