# Supplementary material for: Two new species of Brueelia Kéler, 1936 (Ischnocera, Philopteridae) parasitic on Neotropical trogons (Aves, Trogoniformes)
Source: Zookeys. 2011 Sep 9;(128):1–13. doi: 10.3897/zookeys.128.1583 (PMC3175137; doi:10.3897/zookeys.128.1583)
Supplement: XML Treatment for Brueelia insolita [file zookeys.128.1583-treatment3.xml]

<!DOCTYPE tp:taxon-treatment
  PUBLIC "-//TaxonX//DTD Taxonomic Treatment Publishing DTD v0 20100105//EN" "tax-treatment-NSO.dtd">
<tp:taxon-treatment xmlns:tp="http://www.plazi.org/taxpub"><tp:treatment-meta><mixed-citation publication-type="journal"><person-group><name><surname>Valim</surname><given-names>Michel P.</given-names></name><name><surname>Weckstein</surname><given-names>Jason D.</given-names></name></person-group><article-title>Two new species of <italic>Brueelia</italic> Kéler, 1936  (Ischnocera, Philopteridae) parasitic on
Neotropical trogons (Aves, Trogoniformes)</article-title><source>Zookeys</source><day>9</day><month>9</month><year>2011</year><volume>2011</volume><issue>128</issue><fpage>1</fpage><lpage>13</lpage><pub-id pub-id-type="doi">10.3897/zookeys.128.1583</pub-id></mixed-citation></tp:treatment-meta><tp:nomenclature><tp:taxon-name>
                            <tp:taxon-name-part taxon-name-part-type="genus">Brueelia</tp:taxon-name-part>
                            <tp:taxon-name-part taxon-name-part-type="species">insolita</tp:taxon-name-part>
                        <object-id xmlns:xlink="http://www.w3.org/1999/xlink" xlink:type="simple">http://species-id.net/wiki/Brueelia_insolita</object-id>
                        </tp:taxon-name><tp:taxon-authority>Cicchino, 1983</tp:taxon-authority><tp:nomenclature-citation-list><tp:nomenclature-citation><tp:taxon-name>Brueelia insolita</tp:taxon-name><comment> Cicchino, 1983: 284, Figs 7–13; Type host <italic><tp:taxon-name>Trogon mexicanus</tp:taxon-name></italic>; Soloma, Huehuetenango, GUATEMALA.</comment></tp:nomenclature-citation><tp:nomenclature-citation><tp:taxon-name>Trogoninirmus insolitus</tp:taxon-name><comment>, <xref ref-type="bibr" rid="B9">Price et al. 2003</xref>: 245 (incorrectly included in <italic><tp:taxon-name>Trogoninirmus</tp:taxon-name></italic>).</comment></tp:nomenclature-citation></tp:nomenclature-citation-list></tp:nomenclature><tp:treatment-sec sec-type="Diagnosis"><title>Diagnosis.</title><p>This species is readily distinguished from the other species herein described by the size and shape of the male genitalia and the conspicuous central notch present <!--PageBreak-->on the vulvar margin in females. Its head carina and body chaetotaxy are close to that found on <italic><tp:taxon-name>Brueelia cicchinoi</tp:taxon-name></italic> sp. n.</p></tp:treatment-sec><tp:treatment-sec sec-type="Male body measurements"><title>Male body measurements</title><p>(n=1): HL, 0.34 (0.32); PAW, 0.28 (0.25); TW, 0.33 (0.31); PL, 0.13 (0.12); PW, 0.23 (0.21); PTL, 0.15; PTW, 0.34 (0.33); AL, 0.78 (0.70); AW 0.48 (0.46); GL, 0.26; and TL, 1.34 (1.26).</p></tp:treatment-sec><tp:treatment-sec sec-type="Female body measurements"><title>Female body measurements</title><p>(n=6): HL, 0.37–0.38 (0.34); PAW, 0.29–0.31 (0.27); TW, 0.36–0.37 (0.33); PL, 0.13–0.15 (0.12); PW, 0.23–0.25 (0.22); PTL, 0.15–0.18 (0.15); PTW, 0.34–0.36 (0.32); AL, 0.99–1.12 (0.94); AW 0.54–0.57 (0.52); and TL, 1.58–1.69 (1.54).</p></tp:treatment-sec><tp:treatment-sec sec-type="Specimens studied"><title>Specimens studied.</title><p>1 male and 6 females, ex <italic><tp:taxon-name>Trogon mexicanus</tp:taxon-name></italic>, DB703; GUATEMALA: Huehuetenango, Soloma, 12.IX.1958, D. Baepler col., at PIPeR.</p></tp:treatment-sec><tp:treatment-sec sec-type="Remarks"><title>Remarks.</title><p>Unexpectedly we had the opportunity to discover and analyze specimens from the same lot as those used by <xref ref-type="bibr" rid="B2">Cicchino (1983)</xref>. As these additional specimens agree completely with the description provided by that author and his description is very precise for recognizing this taxon no redescription is necessary. However the type series of <italic><tp:taxon-name>Brueelia insolita</tp:taxon-name></italic> is based only on a pair of specimens, and thus here we present additional morphometric data for this newly analyzed material. The original measurements provided by <xref ref-type="bibr" rid="B2">Cicchino (1983)</xref> for his male <italic><tp:taxon-name>Brueelia insolita</tp:taxon-name></italic> were similar to the measurements of the specimens from PIPeR and his measurements of the female specimen fell within our measurements to two decimals. Cicchino’s original measurements are provided in parenthesis.</p></tp:treatment-sec><ref-list><ref id="B9"><mixed-citation xmlns:xlink="http://www.w3.org/1999/xlink" xlink:type="simple"><person-group><name name-style="western"><surname>Price</surname><given-names>RD</given-names></name><name name-style="western"><surname>Hellenthal</surname><given-names>RA</given-names></name><name name-style="western"><surname>Palma</surname><given-names>RL</given-names></name></person-group> (<year>2003</year>)<article-title> World checklist of chewing lice with host associations and keys to families and genera.</article-title> In: <person-group><name name-style="western"><surname>Price</surname><given-names>RD</given-names></name><name name-style="western"><surname>Hellenthal</surname><given-names>RA</given-names></name><name name-style="western"><surname>Palma</surname><given-names>RL</given-names></name><name name-style="western"><surname>Johnson</surname><given-names>KP</given-names></name><name name-style="western"><surname>Clayton</surname><given-names>DH</given-names></name></person-group>. <issue-title> The chewing lice: world checklist and biological overview.</issue-title><source>Illinois Natural History Survey Special Publication </source><volume>24</volume>: <fpage>1</fpage>-<lpage>448</lpage>..</mixed-citation></ref><ref id="B2"><mixed-citation xmlns:xlink="http://www.w3.org/1999/xlink" xlink:type="simple"><!--PageBreak--><person-group><name name-style="western"><surname>Cicchino</surname><given-names>AC</given-names></name></person-group> (<year>1983</year>)<article-title> Especies nuevas o poco conocidas del género <italic>Brueelia</italic> Kéler, 1936 (Mallophaga: Philopteridae) parásitas de Passeriformes, Piciformes y Trogoniformes (Aves) Americanos.</article-title><source>Revista de la Sociedad Entomologica Argentina </source><volume>42</volume> (<issue>1–4</issue>):<fpage>283</fpage>-<lpage>303</lpage>.</mixed-citation></ref></ref-list></tp:taxon-treatment>
